# Supplementary material for: The Influence of the Interaction between Climate and Competition on the Distributional Limits of European Shrews
Source: Animals (Basel). 2021 Dec 28;12(1):57. doi: 10.3390/ani12010057 (PMC8749581; doi:10.3390/ani12010057)
Supplement: Supplementary file 1 [file animals-12-00057-s001.zip]

Archive with 2 entries (2 files):
- Data S1.zip
- Supporting Information S1.pdf
